# Supplementary material for: Stable Isotope Ratio Analysis for the Discrimination of the Geographic Origin of Rice (Oryza sativa L.)
Source: Foods. 2025 Sep 11;14(18):3163. doi: 10.3390/foods14183163 (PMC12469187; doi:10.3390/foods14183163)
Supplement: Supplementary file 1 [file foods-14-03163-s001.zip]

Archive with 1 entries (1 files):
- foods-3754632-supplementary.pdf
